# Supplementary material for: Structural Identification of the Pacemaker Cells and Expression of Hyperpolarization-Activated Cyclic Nucleotide-Gated (HCN) Channels in the Heart of the Wild Atlantic Cod, Gadus morhua (Linnaeus, 1758)
Source: Int J Mol Sci. 2021 Jul 14;22(14):7539. doi: 10.3390/ijms22147539 (PMC8307021; doi:10.3390/ijms22147539)
Supplement: Supplementary file 1 [file ijms-22-07539-s001.zip]

Archive with 1 entries (1 files):
- ijms-1281060-supplementary.pdf
